# Supplementary material for: Combating weight-stigmatization in online spaces: the impacts of body neutral, body positive, and weight-stigmatizing TikTok content on body image and mood
Source: Front Psychiatry. 2025 Jun 10;16:1577063. doi: 10.3389/fpsyt.2025.1577063 (PMC12185992; doi:10.3389/fpsyt.2025.1577063)
Supplement: Supplementary file 1 [file SupplementaryFile1.xlsx]

## Sheet: Table A1
			Table A1.
			Participant Demographics (N = 326)
			Variable			no	M	(SD)	Variable			no	M	(SD)
			Age				35.01	(14.97)	Region
			Race							Midwest			19.3%
				White			0.641			Northeast			20.6%
				Black or African American			0.169			Southeast			28.8%
				Hispanic or Latino			0.086			Southwest			13.5%
				Asian or Asian American			0.086			West			17.8%
				American Indian or Alaska Native			0.015		Urbanicity
				Native Hawaiian or Pacific Islander			0.003			Large city			27.0%
			Gender							Suburb near a large city			42.9%
				Cisgender Woman			0.598			Small city or town			20.2%
				Transgender Woman			0.055			Rural area			9.8%
				Transgender Man			0.067		Body Silhouette				5.08	(1.71)
				Non-Binary			0.227			1			0.006
				Other			0.052			2			0.058
			Sexual Orientation							3			0.098
				Heterosexual (straight)			0.494			4			0.242
				Homosexual (gay or lesbian)			0.104			5			0.206
				Bisexual			0.291			6			0.172
				Other			0.11			7			0.129
			Education							8			0.064
				Some high school			0.006			9			0.025
				High school degree or equivalent			0.113		Pre-Exposure to Weight Stigma Content				-0.10	(1.00)
				Some college			0.215		Pre-Exposure to Body Acceptance Content				0.51	(0.85)
				Associate's degree			0.135		Average Social Media Frequency Use				2.28	(0.77)
				Bachelor's degree			0.402			Facebook			2.41	(1.44)
				Graduate degree			0.129			Instagram			2.68	(1.31)
			Income							Snapchat			1.32	(1.42)
				Less than $25,000			0.166			TikTok			3.11	(0.88)
				$25,000 - $34,999			0.11			Twitter/X			1.89	(1.54)
				$35,000 - $49,000			0.147		Average Daily Time Spent on TikTok
				$50,000 - $74,999			0.212			Less than 30 minutes			19.6%
				$75,000 - $99,999			0.172			30 minutes - 1 hour			23.0%
				$100,000 - $149,999			0.123			1 - 2 hours			23.0%
				$150,000 - $199,999			0.046			2-3 hours			21.8%
				$200,000 or more			0.025			3 + hours			12.6%
			Relationship Status						Total Social Media Accounts				3.85	(1.05)
				Unmarried- single			0.331			Facebook			82.5%
				Unmarried- in a relationship			0.301			Instagram			87.4%
				Married			0.307			Snapchat			50.6%
				Widowed			0.012			Twitter/X			64.7%
				Divorced or separated			0.049			Other			0.123
			Note: Participants were allowed to select multiple responses for race. For analytic purposes, a single race variable was created and prioritized responses as follows: Black or African American, Hispanic or Latino, Asian or Asian American, American Indian or Alaska Native, Native Hawaiian or Pacific Islander, Native Hawaiian or Pacific Islander, Other, White.
